# Supplementary material for: Barriers to and Facilitators of Automated Patient Self-scheduling for Health Care Organizations: Scoping Review
Source: J Med Internet Res. 2022 Jan 11;24(1):e28323. doi: 10.2196/28323 (PMC8790681; doi:10.2196/28323)
Supplement: Multimedia Appendix 2 [file jmir_v24i1e28323_app2.xlsx]

## Sheet: MM App 2
Multimedia Appendix 2. Charted data.
Primary Author		Friedman, J.	Craig, A.	Chang, H.	Parmar, V.	Jones, R.	Santana, S.	Denizard-Thompson, N.	Cao, W.	Zhang, X.	Siddiqui, Z.	Chen, S.	Paré, G.	Zhang, M.	Zhang, X.	Zhang, X.	Zhao, P.	Chen, P.	Kurtzman, G.	Habibi, M.	Samadbeik, M.	Habibi, M.	Ryan, M.	Mendoza, S.	Judson, T.	Ganguli, I.	Volk, A.	Yanovsky, R.	Lee, Y.	Ryan, M.	Xie, H.
Year Published		2004	2007	2008	2009	2010	2010	2011	2011	2012	2013	2013	2014	2014	2014	2015	2017	2017	2018	2018	2018	2019	2019	2020	2020	2020	2020	2020	2020	2020	2020
Country		US	US	Taiwan	England	England	Europe (7 countries)	US	China	Australia	US	Taiwan	Canada	China	Australia	Australia	n/a	China	US	Iran	Iran	Iran	England	Philippines	US	US	US	US	Taiwan	England	US
Intervention Characteristics	Standalone or Component	Standalone	Standalone	Component	Standalone	Component	Component	Component	Standalone	Standalone	Standalone	Standalone	Standalone	Standalone	Standalone	Standalone	n/a	Component	Standalone	Standalone	Standalone	Standalone	Component	Standalone	Component	Standalone	Component	Standalone	Component	Component	Component
	Source	Internal + External	None	Unknown	External	Internal + External	Unknown	None	Unknown	External	External	Unknown	External	Unknown	Unknown	Unknown	n/a	None	External	Unknown	Unknown	Unknown	None	Unknown	Internal	Internal	Internal	Internal	Unknown	External	None
	Introduction	Author (physician leader) and software developers	n/a	Unknown	Unknown	Clinics and private compnny	Unknown	n/a	Unknown	Researcher (first author)	Private company	Unknown	Private company	Unknown	Unknown	Unknown	n/a	n/a	Private company	Unknown	Unknown	Unknown	n/a	Unknown	Health system	Health system	Health system	Health system	Unknown	Private company	n/a
	Description of Design	Yes	n/a	No	Yes, limited	Yes	No	n/a	Yes	No	No	No	No	No	No	Yes	n/a	n/a	No	No	No	Yes	n/a	Yes, limited	No	No	No	No	Yes, limited	Yes, limited	No
	Identified Need	Increased overhead	Appointment utilization	Need to compete, gains in efficiency, patient satisfaction.	No-show reduction	Government policy (target for wait time); alternative to phones for patients	Communication	Patient convenience; alternative to phones	Patient wait time	Emergence of Internet use	No-show reduction	Cost reduction; information transparency; patient wait times	No-show reduction	Access/wait time	Alternative to phones benefits providers (cost burden); patient convenience	Staff burden of phones; no-show reduction	n/a	Unsustainable cost burden of staff resources	No information provided	Increased competition prioritized patient experience	Government policy, patient satisfaction	Solution to country's appointment "conjestion"; public's growing broadband access	Need to overcome patient barriers to scheduling (i.e., office hours)	Patient satisfaction	Emergent need for scheduling alternative	Benefits "anticipated": no-show, staff workload, patient convenience.	Access improvement needed without adding resources	Reduction of no-shows, appointment wait, admnistrative burden; improve satisfaction	Information transparency benefits providers and patients	Barrier to scheduling reduction	No-show reduction, cost burden, patient wait, patient satisfaction, patient engagement
Research Design		Case Study	Commentary	Cross-sectional survey (n=590 patients)	Cross-sectional study (n=416 patients)	Cross-sectional survey (n=223)	Cross-sectional survey (n=7022 population)	Cross-sectional survey (n=308 patients and n=33 physicians/staff)	Case-control study (n=369 and 463, respectively)	Cross-sectional survey (n=100 patients)	Cross-sectional study (n=130 appointments)	Cross-sectional survey (n=334 citizens)	Mixed methods: cross-sectional survey (n=304 patients) and data analysis	Cross-sectional survey (n=958 patients and n=197 physicians)	Cross-sectional survey (n=125 patients)	Mixed methods: cross-sectional survey (n=125 patients) and data analysis	Systematic review	Cross-sectional survey (n=172 patients, n=176 medical professionals, n=202 medical students)	Cross-sectional survey (n=4,150 physician observations)	Cross-sectional survey (n=319 patients)	Descriptive study (n=598 hospitals)	Case control study (n=18,164)	Cross-sectional survey (n=614 population)	Case study	Cross-sectional study (n=948 patients)	Cross-sectional study (n=134,225 visits)	Case study	Cross-sectional study (n=1,303 patients)	Cross-sectional survey (n=369 patient/self-scheduling users)	Cross-sectional study (n=1,464 women overdue for screening)	Cross-sectional survey (n=374 population [students])
Setting		Urban, m/s outpatient practice	n/a	Two "authoritative" Taiwan medical centers offering EHR system and self-scheduling	Small audiology clinic	Three genitourinary medicine clinics	Multi-nation survey of population	Safety net clinic, m/s, adults	M/s MC	Community-based m/s outpatient practice	3 dermatology clinics (2 rural, 1 urban) enrolled in third-party service; total 2,300 patients	Community	Six private medical clinics in Quebec; representing a variety of specialties, but altogether 37K patients	Large MC	Community-based m/s outpatient practice	Community-based m/s outpatient practice	n/a	Three large hospitals	Primary care, vendor platform	10 clinics, m/s	Hospitals	10 'private' clinics, m/s, all ages	National survey of population	MC	Large AMC, adults, m/s	AMC, adults, primary care	Large MC, m/s, pediatrics	Dermatology clinic at AMC, adults	Three MCs; nutritionists	Three general practice clinics	Community
Intervention Measure(s)		Patient use; labor savings; no-show rate	n/a	Patient satisfaction and service quality	Patient characteristics; no-show rate	Patient awareness and use, characteristics, diagnosis; volume	Patient characteristics and interest	Patients' technology access and intention to use	Patient characteristics, awareness, use and satisfaction	Patient awareness and use	No-show	Citizens' awareness and use	Patient awareness and use; no-shows	Patient and provider use and satisfaction	Patient characteristics, awareness and interest	Patient characteristics, awareness and interest	n/a	Patient awareness and use	Available appointments, geographic distance by payer	Patient interest	Self-scheduling existence and quality	Patient waiting time, service time, punctuality, no-show rate, walk-in rate, physician punctuality.	Patient barriers and preferences	Outpatient cycle time; sources of patient dissatisfaction	Patient characteristics and use	Patient characteristics	Patient satisfaction	Patient characteristics	Acceptance and use of technology; information system quality (information quality, system quality, and service quality)	Screening uptake	Patient use
Main Result(s)		Reduction of phone staff by 25%; users less likely to no-show (8% v 1%); 95% of patients use self-scheduling v phones.	Encouraging nurse practitioners to familiarize themselves with self-scheduling.	Self-scheduling had greater impact on service quality than EHR system; convenience and credibility most important factors in service quality.	Self-scheduling users were older, less likely to no-show (17.8% v 30.2%).	51% of use outside of normal business hours; uptake rose from 3.5% of appointments to 10% in 10 months; users were women, younger (28.5 v. 40); 96% would use again; reduced providers, nurse, staff time.	3.2% use self-scheduling; 25.4% expect in future; 38.3% value; valuers are young, educated, urban, employed.	Patients' technology access and use limited; younger patients exception. Patients interested in scheduling technology.	Self-scheduling users younger (30 to 39 v. 40 t0 49), higher satisfaction with process (71.7 v. 49.0%), less waiting time (7 minutes v. 98); most common reason for lack of use was awareness (52.9%), followed by lack of trust of the Internet or ability to operate a computer.	Preferred method to book (72% phone; 13% online; 15% walkin); 85% of patients unaware.	No-show rate lower than expected (6.9%); lower takeup of self-scheduling in rural v. urban.	Self-scheduling system with perceived usefulness and ease of use can impact patient loyalty continued usage for health care organizations.	Patients interest and usage growing; benefits reported: scheduling flexibility, time savings and reminders. No-show reduced from 7.6 to 2.1%.	35% of patients had not used self-scheduling; those who did preferred walk-in scheduling (70%). Users had higher education level. 90% of doctors thought it necessary to provide alternative ways for patients to schedule, but only 17% had used self-scheduling.	11% of patients used self-scheduling; barriers include lack of Internet access; lack of experience and awareness of self-scheduling; low computer literacy; incompatibility with historical appointment-making habits. Patients' intention to use self-scheduling low, with 74% preferring to use the phone.	Majority of patients did not adopt self-scheduling; only "innovators" did.	Positive changes: reduced no-shows, labor, wait time; increased patient satisfaction. Cost, flexibility, safety and integrity discouraging providers.	Respondents aware of self-scheduling (63.3%), but only 28.6% used.	Medicaid patients have less available appointments (-4.9 physicians) and longer distance to travel (+5.4 miles), but no difference in appointments available within 3 days.	67.1% of patients agree with self-scheduling; key driver contributing to patient satisfaction is 'ease of getting an appointment' (55.5%)	13% of hospitals had self-scheduling, despite national mandate; poor quality.	Patient waiting time (38.2 minutes v. 23.8 after intervention); no-show (25% v 11%); physician punctuality (-30 minutes v -14.2)	Younger, higher social grade, and more barriers increased patients' intention to use; most-cited barrier was inability to get through on phone. Highest interest in self-scheduling through smartphone.	Cycle time reduced by 83%; eliminated 42% of patients' dissatisfaction.	Patients' time-savings to self-schedule instead of call: 2 minutes v. 2.25 hours	Patients who self-schedule younger, White, commercially insured and have more comorbities.	Patient satisfaction masured by 'ease of scheduling' increased by 15%	Patients who self-schedule younger (47 v. 57), female and less likely to no-show (3.9% v. 9.7%); 46% of patients used self-scheduling outside of office hours.	Performance expectancy (usefulness) is key driver for intention of use; ease of use is not a factor.	10.8% of targeted women booked appointment; only 28.5% used app-based self-scheduling.	Patient trust in self-scheduling based on institutional, technical and personal factors.
Citation Number in Text		18	33	42	34	19	44	74	48	71	35	23	36	24	70	45	21	75	43	5	47	32	69	26	31	73	28	37	22	72	29
